# Supplementary material for: Deregulated Adhesion Program in Palatal Keratinocytes of Orofacial Cleft Patients
Source: Genes (Basel). 2019 Oct 23;10(11):836. doi: 10.3390/genes10110836 (PMC6895790; doi:10.3390/genes10110836)
Supplement: Supplementary file 1 [file genes-10-00836-s001.zip]

Archive with 1 entries (1 files):
- genes-590532-supplementary.xlsx
