# Supplementary material for: Deregulated Adhesion Program in Palatal Keratinocytes of Orofacial Cleft Patients
Source: Genes (Basel). 2019 Oct 23;10(11):836. doi: 10.3390/genes10110836 (PMC6895790; doi:10.3390/genes10110836)
Supplement: Supplementary file 1 [file genes-10-00836-s001.zip › genes-590532-supplementary.xlsx]

## Sheet: Sheet1
Category	Term		%	P value	Fold	Genes
GOTERM_CC_FAT	GO:0016323	basolateral plasma membrane	0.241721	0.000533621	4.28337	EGFR,TRPC1,TNS3,MACF1,LPP,ITGB4,FBLIM1,ITGB1,DST,ARHGAP26
GOTERM_CC_FAT	GO:0030055	cell-substrate junction	0.169205	0.00177642	5.43452	TNS3,MACF1,LPP,FBLIM1,ITGB1,DST,ARHGAP26
GOTERM_CC_FAT	GO:0005912	adherens junction	0.193377	0.00200773	4.48786	TNS3,LPP,SMAD7,FBLIM1,CDH3,ITGB1,MLLT4,ARHGAP26
GOTERM_CC_FAT	GO:0070161	anchoring junction	0.193377	0.00358372	4.0443	TNS3,LPP,SMAD7,FBLIM1,CDH3,ITGB1,MLLT4,ARHGAP26
GOTERM_CC_FAT	GO:0044451	nucleoplasm part	0.362582	0.00448163	2.35006	SUPT3H,E2F5,SMAD7,CDK8,PRKDC,TEAD1,MED14,INTS3,RFWD2,MNAT1,PHF15,TCEA2,NCOR1,NCOR2,CHD3
GOTERM_CC_FAT	GO:0015630	microtubule cytoskeleton	0.338409	0.0101314	2.21736	KIAA0368,CEP76,MYCBP2,HOOK2,PSMB4,MACF1,LCA5,ATG4B,SLMAP,KATNA1,FLII,DYNC1H1,NCOR1,DST
GOTERM_CC_FAT	GO:0005813	centrosome	0.193377	0.0144114	3.10544	HOOK2,PSMB4,KIAA0368,LCA5,CEP76,KATNA1,SLMAP,FLII
GOTERM_CC_FAT	GO:0043228	non-membrane-bounded organelle	0.991056	0.0236246	1.37328	FGD2,KIAA0368,CEP76,ZNRD1,SPO11,HMGN4,MYCBP2,JRK,KRT25,PSMB4,HOOK2,MACF1,KATNA1,SLMAP,SLC4A7,DYNC1H1,CHD3,CHD3,CHD3,RCOR3,RRBP1,MICAL2,GABPA,UBR4,PTPN14,WAPAL,FBLIM1,GAS7,ZNF22,ARHGAP26,ATRX,TNS3,MYO10,HUWE1,LCA5,ATG4B,JAK1,SPTBN1,FLII,DST,NCOR1,XRN2,NCOR2
GOTERM_CC_FAT	GO:0043232	intracellular non-membrane-bounded organelle	0.991056	0.0236246	1.37328	FGD2,KIAA0368,CEP76,ZNRD1,SPO11,HMGN4,MYCBP2,JRK,KRT25,PSMB4,HOOK2,MACF1,KATNA1,SLMAP,SLC4A7,DYNC1H1,CHD3,CHD3,CHD3,RCOR3,RRBP1,MICAL2,GABPA,UBR4,PTPN14,WAPAL,FBLIM1,GAS7,ZNF22,ARHGAP26,ATRX,TNS3,MYO10,HUWE1,LCA5,ATG4B,JAK1,SPTBN1,FLII,DST,NCOR1,XRN2,NCOR2
GOTERM_CC_FAT	GO:0005856	cytoskeleton	0.604303	0.0238068	2.74948	FGD2,KIAA0368,CEP76,MICAL2,UBR4,PTPN14,FBLIM1,GAS7,ARHGAP26,MYCBP2,KRT25,PSMB4,HOOK2,MYO10,MACF1,ATG4B,LCA5,LCA5,LCA5,KATNA1,SLMAP,JAK1,SPTBN1,FLII,DYNC1H1,DST,NCOR1
GOTERM_CC_FAT	GO:0005815	microtubule organizing center	0.193377	0.026094	1.57408	HOOK2,PSMB4,KIAA0368,LCA5,CEP76,KATNA1,SLMAP,FLII
GOTERM_CC_FAT	GO:0005925	focal adhesion	0.120861	0.0293582	4.26237	TNS3,LPP,FBLIM1,ITGB1,ARHGAP26
GOTERM_CC_FAT	GO:0000502	proteasome complex	0.0966884	0.0324686	5.7018	PSMB4,KIAA0368,TRIP12,PSMD9
GOTERM_CC_FAT	GO:0005924	cell-substrate adherens junction	0.120861	0.0331566	4.10153	TNS3,LPP,FBLIM1,ITGB1,ARHGAP26
GOTERM_CC_FAT	GO:0009925	basal plasma membrane	0.0725163	0.03521	10.033	MACF1,ITGB4,DST
GOTERM_CC_FAT	GO:0031981	nuclear lumen	0.604303	0.0393475	1.49918	SUPT3H,POLI,RCOR3,E2F5,SMAD7,GABPA,CDK8,PRKDC,TEAD1,MED14,ZNRD1,INTS3,ZNF22,RFWD2,TNS3,MNAT1,HUWE1,HUWE1,HUWE1,PHF15,SPTBN1,FLII,TCEA2,NCOR1,NCOR2,XRN2,CHD3
GOTERM_CC_FAT	GO:0001726	ruffle	0.0966884	0.0411547	5.19119	FGD2,CDK6,GAS7,ITGB1
GOTERM_CC_FAT	GO:0008305	integrin complex	0.0725163	0.0430238	8.99507	ITGB4,ITGA3,ITGB1
GOTERM_CC_FAT	GO:0032389	MutLalpha complex	0.0483442	0.0449176	43.4762	PMS2,PMS2CL
GOTERM_CC_FAT	GO:0045178	basal part of cell	0.0725163	0.0457591	8.69524	MACF1,ITGB4,DST
GOTERM_CC_FAT	GO:0030056	hemidesmosome	0.0483442	0.0558302	34.781	MACF1,DST
GOTERM_CC_FAT	GO:0032300	mismatch repair complex	0.0483442	0.0772854	24.8435	PMS2,PMS2CL
GOTERM_CC_FAT	GO:0005654	nucleoplasm	0.386754	0.0787115	1.57737	SUPT3H,POLI,E2F5,SMAD7,CDK8,PRKDC,TEAD1,MED14,INTS3,RFWD2,MNAT1,PHF15,TCEA2,NCOR1,NCOR2,CHD3
GOTERM_CC_FAT	GO:0017053	transcriptional represser complex	0.0725163	0.0795925	6.36237	NCOR1,NCOR2,CHD3
GOTERM_CC_FAT	GO:0005667	transcription factor complex	0.145033	0.0928766	2.48435	SUPT3H,MNAT1,E2F5,SMAD7,TEAD1,PRKDC
